# Supplementary material for: Multilocus coalescent analyses reveal the demographic history and speciation patterns of mouse lemur sister species
Source: BMC Evol Biol. 2014 Mar 24;14:57. doi: 10.1186/1471-2148-14-57 (PMC3987692; doi:10.1186/1471-2148-14-57)
Supplement: Additional file 1: Table S1 — Database of all individuals and haplotypes used for this study. The last four columns indicate which haplotypes were used for each analysis. [file 1471-2148-14-57-S1.xlsx]

## Sheet: Supplementary Material.txt
Supplementary Material
Appendix 1. GenBank Accession Numbers for all Microcebus and Cheirogaleus examined.
COII:
Microcebus griseorufus
GU327151.1	GU327150.1	GU327149.1	GU327148.1	GU327147.1	GU327146.1	GU327145.1	GU327144.1	GU327143.1	GU327142.1	GU327141.1	GU327140.1	GU327139.1	GU327138.1	GU327137.1	GU327136.1	GU326984.1	GU326983.1	GU326982.1	GU326981.1	GU326980.1	GU326979.1	AY569197.1	AY515546.1	AY515545.1	AY167064.1	AY167063.1	AY167062.1	AY167061.1	AY167060.1	AY167058.1	AY167057.1	AY167056.1	AY167055.1	AY167054.1	AY167053.1	AF321181.1	AF321180.1
Microcebus murinus
GU327133.1	GU327132.1	GU327131.1	GU327130.1	GU327129.1	GU327013.1	GU327012.1	GU327011.1	GU327010.1	GU327009.1	GU327008.1	GU327007.1	GU327006.1	GU327005.1	GU327004.1	GU327003.1	GU327002.1	GU327001.1	GU327000.1	GU326999.1	GU326998.1	GU326997.1	GU326996.1	GU326995.1	GU326994.1	GU326993.1	GU326991.1	GU326990.1	GU326989.1	GU326988.1	GU326987.1	GU326986.1	GU326985.1	EF065266.1	EF065262.1	EF065257.1	EF065248.1	AY569196.1	AY569195.1	AY569194.1	AY515555.1	AY515554.1	AF081039.1	AY167059.1	AF321179.1	AF321178.1	AF321177.1	AF285527.1	AF285526.1	AF285525.1
Cheirogaleus medius
EU825478.1
Cytochrome b:
Microcebus griseorufus
DQ979958.1	DQ979957.1	DQ979956.1	DQ979955.1	DQ979954.1	DQ979953.1	DQ979952.1	DQ979951.1	DQ979950.1	DQ979949.1	DQ979948.1	DQ979947.1	DQ979946.1	DQ979945.1	DQ979944.1	DQ979943.1	DQ979942.1	DQ979941.1	DQ979940.1	DQ979939.1	DQ979938.1	DQ979937.1	DQ979936.1	DQ979935.1	DQ979934.1	DQ979933.1	DQ979932.1	DQ979931.1	DQ979930.1	DQ979929.1	DQ979928.1	DQ979927.1	DQ979926.1	DQ979925.1	DQ979924.1	DQ979923.1	DQ979922.1	DQ979921.1	DQ979920.1	DQ979919.1	DQ979918.1	DQ979917.1	DQ979916.1	DQ979915.1	DQ979914.1	DQ979913.1	DQ979912.1	DQ979911.1	DQ979910.1	DQ979909.1
Microcebus murinus
GU327335.1	GU327334.1	GU327333.1	GU327332.1	GU327331.1	GU327330.1	GU327199.1	GU327198.1	GU327197.1	GU327196.1	GU327195.1	GU327194.1	GU327193.1	GU327192.1	GU327191.1	GU327190.1	GU327189.1	GU327188.1	GU327187.1	GU327186.1	GU327185.1	GU327184.1	GU327183.1	GU327182.1	GU327181.1	GU327180.1	GU327179.1	GU327178.1	GU327177.1	GU327176.1	GU327175.1	GU327174.1	GU327173.1	U53572.1	AY167071.1	AF285566.1	AF285565.1	AF285564.1	AF285563.1	AF285562.1	AF285561.1	AF285560.1	AF285559.1	AF285558.1	AF285557.1
Cheirogaleus crossleyi
GQ243482.1	GQ243486.1
Cheirogaleus major
U53570.1
Cheirogaleus medius
EU825334.1
Cheirogaleus sibreei
GQ243494.1
VWF:
Microcebus griseorufus
GU232472.1	GU232471.1	GU232470.1	GU232469.1	GU232468.1	GU232467.1	GU232466.1	GU232465.1	GU232464.1	GU232463.1	GU232462.1	GU232461.1	GU232460.1	GU232459.1	GU232154.1	GU232153.1	GU232152.1	GU232151.1	GU232150.1	GU232149.1	GU232148.1	GU232147.1	GU232146.1	GU232145.1	GU232144.1	GU232143.1	EF052422.1	EF052421.1	EF052420.1	EF052419.1	EF052418.1	EF052417.1	EF052416.1	EF052415.1
Microcebus murinus
GU232456.1	GU232455.1	GU232454.1	GU232453.1	GU232452.1	GU232451.1	GU232450.1	GU232449.1	GU232448.1	GU232447.1	GU232204.1	GU232203.1	GU232202.1	GU232201.1	GU232200.1	GU232199.1	GU232198.1	GU232197.1	GU232196.1	GU232195.1	GU232194.1	GU232193.1	GU232192.1	GU232191.1	GU232190.1	GU232189.1	GU232188.1	GU232187.1	GU232186.1	GU232185.1	GU232184.1	GU232183.1	GU232182.1	GU232181.1	GU232180.1	GU232179.1	GU232178.1	GU232177.1	GU232176.1	GU232175.1	GU232174.1	GU232173.1	GU232172.1	GU232171.1	GU232170.1	GU232169.1	GU232168.1	GU232167.1	GU232166.1	GU232165.1
Cheirogaleus crossleyi
KC505748.1
Cheirogaleus major
KC505800.1
Cheirogaleus medius
EU825538.1
Cheirogaleus sibreei
GQ243572.1	GQ243553.1
FIB:
Microcebus griseorufus
GU232114.1	GU232113.1	GU232112.1	GU232111.1	GU232110.1	GU232109.1	GU232108.1	GU232107.1	GU232106.1	GU232105.1	GU232104.1	GU232103.1	GU232102.1	GU232101.1	GU232100.1	GU232099.1	GU232098.1	GU232097.1	GU232096.1	GU232095.1	GU232094.1	GU232093.1	GU232092.1	GU232091.1	GU232090.1	GU232089.1	GU232088.1	GU232087.1	GU232086.1	GU232085.1	GU232084.1	GU232083.1	GU231744.1	GU231743.1	GU231742.1	GU231741.1	GU231740.1	GU231739.1	GU231738.1	GU231737.1	GU231736.1	GU231735.1	GU231734.1	GU231733.1	DQ003359.1	DQ003358.1	DQ003357.1	DQ003356.1	DQ003355.1	DQ003354.1
Microcebus murinus
GU232078.1	GU232077.1	GU232076.1	GU232075.1	GU232074.1	GU232073.1	GU232072.1	GU232071.1	GU231816.1	GU231815.1	GU231814.1	GU231813.1	GU231812.1	GU231811.1	GU231810.1	GU231809.1	GU231808.1	GU231807.1	GU231806.1	GU231805.1	GU231804.1	GU231803.1	GU231802.1	GU231801.1	GU231800.1	GU231799.1	GU231798.1	GU231797.1	GU231796.1	GU231795.1	GU231794.1	GU231793.1	GU231792.1	GU231791.1	GU231790.1	GU231789.1	GU231788.1	GU231787.1	GU231786.1	GU231785.1	GU231784.1	GU231783.1	GU231782.1	GU231781.1	GU231780.1	GU231779.1	GU231778.1	GU231777.1	GU231776.1	GU231775.1
Cheirogaleus crossleyi
KC506017.1	KC506014.1
Cheirogaleus major
KC506045.1	KC506044.1
Cheirogaleus medius
EU825391.1
ENOL:
Microcebus griseorufus
GU231700.1	GU231699.1	GU231698.1	GU231697.1	GU231696.1	GU231695.1	GU231694.1	GU231693.1	GU231692.1	GU231691.1	GU231690.1	GU231689.1	GU231688.1	GU231687.1	GU231686.1	GU231685.1	GU231684.1	GU231683.1	GU231682.1	GU231681.1	GU231680.1	GU231679.1	GU231678.1	GU231677.1	GU231676.1	GU231675.1	GU231674.1	GU231673.1	GU231672.1	GU231671.1	GU231358.1	GU231357.1	GU231356.1	GU231355.1	GU231354.1	GU231353.1	GU231347.1	GU231348.1	GU231349.1	GU231350.1	GU231351.1	GU231352.1	EF052367.1	EF052366.1	EF052365.1	EF052364.1	EF052358.1	EF052359.1	EF052360.1	EF052361.1
Microcebus murinus
GU231670.1	GU231669.1	GU231668.1	GU231667.1	GU231666.1	GU231665.1	GU231664.1	GU231663.1	GU231662.1	GU231661.1	GU231416.1	GU231415.1	GU231414.1	GU231413.1	GU231412.1	GU231411.1	GU231410.1	GU231409.1	GU231408.1	GU231407.1	GU231406.1	GU231405.1	GU231404.1	GU231403.1	GU231402.1	GU231401.1	GU231400.1	GU231399.1	GU231398.1	GU231397.1	GU231396.1	GU231395.1	GU231394.1	GU231393.1	GU231392.1	GU231391.1	GU231390.1	GU231389.1	GU231388.1	GU231387.1	GU231386.1	GU231385.1	GU231384.1	GU231383.1	GU231382.1	GU231381.1	GU231380.1	GU231379.1	GU231378.1	GU231377.1
Cheirogaleus major
GU361972.1
[truncated: 79 more columns]

## Sheet: Localities
Table S1. Database of all individuals and haplotypes used for this study. The last four columns indicate which haplotypes were used for each analysis.
Gene	Species	Specimen voucher	Locality	GenBank Accession	Source	RAxML	*BEAST	BPP	EBSP
COII	M. griseorufus	JMR026	Vombositse	GU327151.1	Weisrock et al. (2010)	x	x	x	x
COII	M. griseorufus	JMR025	Vombositse	GU327150.1	Weisrock et al. (2010)	x	x	x	x
COII	M. griseorufus	JMR023	Mahavelo	GU327149.1	Weisrock et al. (2010)	x	x	x	x
COII	M. griseorufus	JMR022	Mahavelo	GU327148.1	Weisrock et al. (2010)	x	x	x	x
COII	M. griseorufus	JMR020	Andrendahy	GU327147.1	Weisrock et al. (2010)	x	x	x	x
COII	M. griseorufus	JMR019	Andrendahy	GU327146.1	Weisrock et al. (2010)	x	x	x	x
COII	M. griseorufus	JMR017	Andrendahy	GU327145.1	Weisrock et al. (2010)	x	x	x	x
COII	M. griseorufus	JMR016	Andrendahy	GU327144.1	Weisrock et al. (2010)	x	x	x	x
COII	M. griseorufus	JMR015	Vohondava	GU327143.1	Weisrock et al. (2010)	x	x	x	x
COII	M. griseorufus	JMR014	Vohondava	GU327142.1	Weisrock et al. (2010)	x	x	x	x
COII	M. griseorufus	JMR011	Antabore	GU327141.1	Weisrock et al. (2010)	x	x	x	x
COII	M. griseorufus	JMR010	Antabore	GU327140.1	Weisrock et al. (2010)	x	x	x	x
COII	M. griseorufus	JMR009	Antabore	GU327139.1	Weisrock et al. (2010)	x	x	x	x
COII	M. griseorufus	JMR008	Antabore	GU327138.1	Weisrock et al. (2010)	x	x	x	x
COII	M. griseorufus	JMR007	Tongaenoro	GU327137.1	Weisrock et al. (2010)	x	x	x	x
COII	M. griseorufus	JMR006	Tongaenoro	GU327136.1	Weisrock et al. (2010)	x	x	x	x
COII	M. griseorufus	RMR64	Beza Mahafaly	GU326984.1	Weisrock et al. (2010)	x	x	x	x
COII	M. griseorufus	RMR67	Beza Mahafaly	GU326983.1	Weisrock et al. (2010)	x	x	x	x
COII	M. griseorufus	RMR69	Beza Mahafaly	GU326982.1	Weisrock et al. (2010)	x	x	x	x
COII	M. griseorufus	RMR66	Beza Mahafaly	GU326981.1	Weisrock et al. (2010)	x	x	x	x
COII	M. griseorufus	RMR65	Beza Mahafaly	GU326980.1	Weisrock et al. (2010)	x	x	x	x
COII	M. griseorufus	RMR68	Beza Mahafaly	GU326979.1	Weisrock et al. (2010)	x	x	x	x
COII	M. murinus	RMR220	Bemanasy	GU327133.1	Weisrock et al. (2010)	x	x	x	x
COII	M. murinus	RMR218	Bemanasy	GU327132.1	Weisrock et al. (2010)	x	x	x	x
COII	M. murinus	RMR217	Bemanasy	GU327131.1	Weisrock et al. (2010)	x	x	x	x
COII	M. murinus	RMR216	Bemanasy	GU327130.1	Weisrock et al. (2010)	x	x	x	x
COII	M. murinus	RMR215	Bemanasy	GU327129.1	Weisrock et al. (2010)	x	x	x	x
COII	M. murinus	RMR22	Vohimena	GU327013.1	Weisrock et al. (2010)	x	x	x	x
COII	M. murinus	RMR24	Vohimena	GU327012.1	Weisrock et al. (2010)	x	x	x	x
COII	M. murinus	RMR19	Vohimena	GU327011.1	Weisrock et al. (2010)	x	x	x	x
COII	M. murinus	SMG8041	Vohimena	GU327010.1	Weisrock et al. (2010)	x	x	x	x
COII	M. murinus	00-016A-8DB7	Mandena	GU327008.1	Weisrock et al. (2010)	x	x	x	x
COII	M. murinus	00-016A-8EBC	Mandena	GU327007.1	Weisrock et al. (2010)	x	x	x	x
COII	M. murinus	00-016A-96FO	Mandena	GU327006.1	Weisrock et al. (2010)	x	x	x	x
COII	M. murinus	00-016B-A6DE	Mandena	GU327005.1	Weisrock et al. (2010)	x	x	x	x
COII	M. murinus	00-016A-8A1D	Mandena	GU327004.1	Weisrock et al. (2010)	x	x	x	x
COII	M. murinus	00-016A-875E	Mandena	GU327003.1	Weisrock et al. (2010)	x	x	x	x
COII	M. murinus	00-016A-8982	Mandena	GU327002.1	Weisrock et al. (2010)	x	x	x	x
COII	M. murinus	00-016B-A8F9	Mandena	GU327001.1	Weisrock et al. (2010)	x	x	x	x
COII	M. murinus	00-016A-8577	Mandena	GU327000.1	Weisrock et al. (2010)	x	x	x	x
COII	M. murinus	00-016A-9347	Mandena	GU326999.1	Weisrock et al. (2010)	x	x	x	x
COII	M. murinus	RMR27	Manamby	GU326997.1	Weisrock et al. (2010)	x	x	x	x
COII	M. murinus	RMR29	Manamby	GU326996.1	Weisrock et al. (2010)	x	x	x	x
COII	M. murinus	RMR26	Manamby	GU326995.1	Weisrock et al. (2010)	x	x	x	x
COII	M. murinus	RMR25	Manamby	GU326994.1	Weisrock et al. (2010)	x	x	x	x
COII	M. murinus	Jorg147	Kirindy	GU326991.1	Weisrock et al. (2010)	x	x	x	x
COII	M. murinus	Jorg64	Kirindy	GU326990.1	Weisrock et al. (2010)	x	x	x	x
COII	M. murinus	RMR46	Andranomena	GU326989.1	Weisrock et al. (2010)	x	x	x	x
COII	M. murinus	RMR49	Andranomena	GU326988.1	Weisrock et al. (2010)	x	x	x	x
COII	M. murinus	RMR45	Andranomena	GU326987.1	Weisrock et al. (2010)	x	x	x	x
COII	M. murinus	RMR47	Andranomena	GU326986.1	Weisrock et al. (2010)	x	x	x	x
COII	M. murinus	RMR44	Andranomena	GU326985.1	Weisrock et al. (2010)	x	x	x	x
COII	M. murinus	Jorg37	Kirindy	GU326992.1	Weisrock et al. (2010)	x	x	x	x
cyt b	M. griseorufus	JMR026	Vombositse	GU327353.1	Weisrock et al. (2010)	x	x	x	x
cyt b	M. griseorufus	JMR025	Vombositse	GU327352.1	Weisrock et al. (2010)	x	x	x	x
cyt b	M. griseorufus	JMR023	Mahavelo	GU327351.1	Weisrock et al. (2010)	x	x	x	x
cyt b	M. griseorufus	JMR022	Mahavelo	GU327350.1	Weisrock et al. (2010)	x	x	x	x
cyt b	M. griseorufus	JMR020	Andrendahy	GU327349.1	Weisrock et al. (2010)	x	x	x	x
cyt b	M. griseorufus	JMR019	Andrendahy	GU327348.1	Weisrock et al. (2010)	x	x	x	x
cyt b	M. griseorufus	JMR017	Andrendahy	GU327347.1	Weisrock et al. (2010)	x	x	x	x
cyt b	M. griseorufus	JMR016	Andrendahy	GU327346.1	Weisrock et al. (2010)	x	x	x	x
cyt b	M. griseorufus	JMR015	Vohondava	GU327345.1	Weisrock et al. (2010)	x	x	x	x
cyt b	M. griseorufus	JMR014	Vohondava	GU327344.1	Weisrock et al. (2010)	x	x	x	x
cyt b	M. griseorufus	JMR011	Antabore	GU327343.1	Weisrock et al. (2010)	x	x	x	x
cyt b	M. griseorufus	JMR010	Antabore	GU327342.1	Weisrock et al. (2010)	x	x	x	x
cyt b	M. griseorufus	JMR009	Antabore	GU327341.1	Weisrock et al. (2010)	x	x	x	x
cyt b	M. griseorufus	JMR008	Antabore	GU327340.1	Weisrock et al. (2010)	x	x	x	x
cyt b	M. griseorufus	JMR007	Tongaenoro	GU327339.1	Weisrock et al. (2010)	x	x	x	x
cyt b	M. griseorufus	JMR006	Tongaenoro	GU327338.1	Weisrock et al. (2010)	x	x	x	x
cyt b	M. griseorufus	RMR64	Beza Mahafaly	GU327172.1	Weisrock et al. (2010)	x	x	x	x
cyt b	M. griseorufus	RMR68	Beza Mahafaly	GU327167.1	Weisrock et al. (2010)	x	x	x	x
cyt b	M. griseorufus	RMR65	Beza Mahafaly	GU327168.1	Weisrock et al. (2010)	x	x	x	x
cyt b	M. griseorufus	RMR66	Beza Mahafaly	GU327169.1	Weisrock et al. (2010)	x	x	x	x
cyt b	M. griseorufus	RMR69	Beza Mahafaly	GU327170.1	Weisrock et al. (2010)	x	x	x	x
cyt b	M. griseorufus	RMR67	Beza Mahafaly	GU327171.1	Weisrock et al. (2010)	x	x	x	x
cyt b	M. murinus	RMR220	Bemanasy	GU327335.1	Weisrock et al. (2010)	x	x	x	x
cyt b	M. murinus	RMR219	Bemanasy	GU327334.1	Weisrock et al. (2010)	x	x	x	x
cyt b	M. murinus	RMR218	Bemanasy	GU327333.1	Weisrock et al. (2010)	x	x	x	x
cyt b	M. murinus	RMR217	Bemanasy	GU327332.1	Weisrock et al. (2010)	x	x	x	x
cyt b	M. murinus	RMR216	Bemanasy	GU327331.1	Weisrock et al. (2010)	x	x	x	x
cyt b	M. murinus	RMR215	Bemanasy	GU327330.1	Weisrock et al. (2010)	x	x	x	x
cyt b	M. murinus	RMR20	Vohimena	GU327199.1	Weisrock et al. (2010)	x	x	x	x
cyt b	M. murinus	RMR22	Vohimena	GU327198.1	Weisrock et al. (2010)	x	x	x	x
cyt b	M. murinus	RMR24	Vohimena	GU327197.1	Weisrock et al. (2010)	x	x	x	x
cyt b	M. murinus	RMR19	Vohimena	GU327196.1	Weisrock et al. (2010)	x	x	x	x
cyt b	M. murinus	SMG8041	Vohimena	GU327195.1	Weisrock et al. (2010)	x	x	x	x
cyt b	M. murinus	00-016A-8DB7	Mandena	GU327194.1	Weisrock et al. (2010)	x	x	x	x
cyt b	M. murinus	00-016A-8EBC	Mandena	GU327193.1	Weisrock et al. (2010)	x	x	x	x
cyt b	M. murinus	00-016A-96FO	Mandena	GU327192.1	Weisrock et al. (2010)	x	x	x	x
cyt b	M. murinus	00-016B-A6DE	Mandena	GU327191.1	Weisrock et al. (2010)	x	x	x	x
cyt b	M. murinus	00-016A-8A1D	Mandena	GU327190.1	Weisrock et al. (2010)	x	x	x	x
cyt b	M. murinus	00-016A-875E	Mandena	GU327189.1	Weisrock et al. (2010)	x	x	x	x
cyt b	M. murinus	00-016A-8982	Mandena	GU327188.1	Weisrock et al. (2010)	x	x	x	x
cyt b	M. murinus	00-016B-A8F9	Mandena	GU327187.1	Weisrock et al. (2010)	x	x	x	x
cyt b	M. murinus	00-016A-8577	Mandena	GU327186.1	Weisrock et al. (2010)	x	x	x	x
cyt b	M. murinus	00-016A-9347	Mandena	GU327185.1	Weisrock et al. (2010)	x	x	x	x
cyt b	M. murinus	RMR27	Manamby	GU327184.1	Weisrock et al. (2010)	x	x	x	x
cyt b	M. murinus	RMR29	Manamby	GU327183.1	Weisrock et al. (2010)	x	x	x	x
cyt b	M. murinus	RMR26	Manamby	GU327182.1	Weisrock et al. (2010)	x	x	x	x
cyt b	M. murinus	RMR25	Manamby	GU327181.1	Weisrock et al. (2010)	x	x	x	x
cyt b	M. murinus	Jorg37	Kirindy	GU327180.1	Weisrock et al. (2010)	x	x	x	x
cyt b	M. murinus	Jorg147	Kirindy	GU327179.1	Weisrock et al. (2010)	x	x	x	x
cyt b	M. murinus	Jorg64	Kirindy	GU327178.1	Weisrock et al. (2010)	x	x	x	x
cyt b	M. murinus	RMR46	Andranomena	GU327177.1	Weisrock et al. (2010)	x	x	x	x
cyt b	M. murinus	RMR49	Andranomena	GU327176.1	Weisrock et al. (2010)	x	x	x	x
cyt b	M. murinus	RMR45	Andranomena	GU327175.1	Weisrock et al. (2010)	x	x	x	x
cyt b	M. murinus	RMR47	Andranomena	GU327174.1	Weisrock et al. (2010)	x	x	x	x
cyt b	M. murinus	RMR44	Andranomena	GU327173.1	Weisrock et al. (2010)	x	x	x	x
cyt b	C. major	AHMG-07-121	Ampasimena	KC505968.1	Thiele et al. (2013)		x	x
cyt b	C. major	AH-9-02-096	Andohavondro	KC505967.1	Thiele et al. (2013)		x	x
cyt b	C. major	AH-9-02-086	Andohavondro	KC505966.1	Thiele et al. (2013)	x	x	x
cyt b	C. major	AH-9-02-085	Andohavondro	KC505965.1	Thiele et al. (2013)		x	x
cyt b	C. major	AH-9-02-075	Andohavondro	KC505964.1	Thiele et al. (2013)		x	x
cyt b	C. major	AH-9-02-068	Manantantely	KC505963.1	Thiele et al. (2013)		x	x
VWF	M. griseorufus	JMR023a	Mahavelo	GU232472.1	Weisrock et al. (2010)	x	x	x	x
VWF	M. griseorufus	JMR023b	Mahavelo	GU232471.1	Weisrock et al. (2010)	x	x	x	x
VWF	M. griseorufus	JMR022a	Mahavelo	GU232470.1	Weisrock et al. (2010)	x	x	x	x
VWF	M. griseorufus	JMR022b	Mahavelo	GU232469.1	Weisrock et al. (2010)	x	x	x	x
VWF	M. griseorufus	JMR020a	Andrendahy	GU232468.1	Weisrock et al. (2010)	x	x	x	x
VWF	M. griseorufus	JMR020b	Andrendahy	GU232467.1	Weisrock et al. (2010)	x	x	x	x
VWF	M. griseorufus	JMR019a	Andrendahy	GU232466.1	Weisrock et al. (2010)	x	x	x	x
VWF	M. griseorufus	JMR019b	Andrendahy	GU232465.1	Weisrock et al. (2010)	x	x	x	x
VWF	M. griseorufus	JMR017a	Andrendahy	GU232464.1	Weisrock et al. (2010)	x	x	x	x
VWF	M. griseorufus	JMR017b	Andrendahy	GU232463.1	Weisrock et al. (2010)	x	x	x	x
VWF	M. griseorufus	JMR015a	Vohondava	GU232462.1	Weisrock et al. (2010)	x	x	x	x
VWF	M. griseorufus	JMR015b	Vohondava	GU232461.1	Weisrock et al. (2010)	x	x	x	x
VWF	M. griseorufus	JMR007a	Tongaenoro	GU232460.1	Weisrock et al. (2010)	x	x	x	x
VWF	M. griseorufus	JMR007b	Tongaenoro	GU232459.1	Weisrock et al. (2010)	x	x	x	x
VWF	M. griseorufus	RMR64a	Beza Mahafaly	GU232154.1	Weisrock et al. (2010)	x	x	x	x
VWF	M. griseorufus	RMR64b	Beza Mahafaly	GU232153.1	Weisrock et al. (2010)	x	x	x	x
VWF	M. griseorufus	RMR67a	Beza Mahafaly	GU232152.1	Weisrock et al. (2010)	x	x	x	x
VWF	M. griseorufus	RMR67b	Beza Mahafaly	GU232151.1	Weisrock et al. (2010)	x	x	x	x
VWF	M. griseorufus	RMR69a	Beza Mahafaly	GU232150.1	Weisrock et al. (2010)	x	x	x	x
VWF	M. griseorufus	RMR69b	Beza Mahafaly	GU232149.1	Weisrock et al. (2010)	x	x	x	x
VWF	M. griseorufus	RMR66a	Beza Mahafaly	GU232148.1	Weisrock et al. (2010)	x	x	x	x
VWF	M. griseorufus	RMR66b	Beza Mahafaly	GU232147.1	Weisrock et al. (2010)	x	x	x	x
VWF	M. griseorufus	RMR65a	Beza Mahafaly	GU232146.1	Weisrock et al. (2010)	x	x	x	x
VWF	M. griseorufus	RMR65b	Beza Mahafaly	GU232145.1	Weisrock et al. (2010)	x	x	x	x
VWF	M. griseorufus	RMR68a	Beza Mahafaly	GU232144.1	Weisrock et al. (2010)	x	x	x	x
VWF	M. griseorufus	RMR68b	Beza Mahafaly	GU232143.1	Weisrock et al. (2010)	x	x	x	x
VWF	M. murinus	RMR219a	Bemanasy	GU232456.1	Weisrock et al. (2010)	x	x	x	x
VWF	M. murinus	RMR219b	Bemanasy	GU232455.1	Weisrock et al. (2010)	x	x	x	x
VWF	M. murinus	RMR218a	Bemanasy	GU232454.1	Weisrock et al. (2010)	x	x	x	x
VWF	M. murinus	RMR218b	Bemanasy	GU232453.1	Weisrock et al. (2010)	x	x	x	x
VWF	M. murinus	RMR217a	Bemanasy	GU232452.1	Weisrock et al. (2010)	x	x	x	x
VWF	M. murinus	RMR217b	Bemanasy	GU232451.1	Weisrock et al. (2010)	x	x	x	x
VWF	M. murinus	RMR216a	Bemanasy	GU232450.1	Weisrock et al. (2010)	x			x
VWF	M. murinus	RMR216b	Bemanasy	GU232449.1	Weisrock et al. (2010)	x			x
VWF	M. murinus	RMR215a	Bemanasy	GU232448.1	Weisrock et al. (2010)	x			x
VWF	M. murinus	RMR215b	Bemanasy	GU232447.1	Weisrock et al. (2010)	x			x
VWF	M. murinus	RMR22a	Vohimena	GU232204.1	Weisrock et al. (2010)	x			x
VWF	M. murinus	RMR22b	Vohimena	GU232203.1	Weisrock et al. (2010)	x			x
VWF	M. murinus	RMR24a	Vohimena	GU232202.1	Weisrock et al. (2010)	x	x	x	x
VWF	M. murinus	RMR24b	Vohimena	GU232201.1	Weisrock et al. (2010)	x	x	x	x
VWF	M. murinus	RMR19a	Vohimena	GU232200.1	Weisrock et al. (2010)	x	x	x	x
VWF	M. murinus	RMR19b	Vohimena	GU232199.1	Weisrock et al. (2010)	x	x	x	x
VWF	M. murinus	SMG8041a	Vohimena	GU232198.1	Weisrock et al. (2010)	x			x
VWF	M. murinus	SMG8041b	Vohimena	GU232197.1	Weisrock et al. (2010)	x			x
VWF	M. murinus	00-016A-8DB7a	Mandena	GU232196.1	Weisrock et al. (2010)	x	x	x	x
VWF	M. murinus	00-016A-8DB7b	Mandena	GU232195.1	Weisrock et al. (2010)	x	x	x	x
VWF	M. murinus	00-016A-8EBCa	Mandena	GU232194.1	Weisrock et al. (2010)	x	x	x	x
VWF	M. murinus	00-016A-8EBCb	Mandena	GU232193.1	Weisrock et al. (2010)	x	x	x	x
VWF	M. murinus	00-016A-96FOa	Mandena	GU232192.1	Weisrock et al. (2010)	x	x	x	x
VWF	M. murinus	00-016A-96FOb	Mandena	GU232191.1	Weisrock et al. (2010)	x	x	x	x
VWF	M. murinus	00-016B-A6DEa	Mandena	GU232190.1	Weisrock et al. (2010)	x			x
VWF	M. murinus	00-016B-A6DEb	Mandena	GU232189.1	Weisrock et al. (2010)	x			x
VWF	M. murinus	00-016A-8A1Da	Mandena	GU232188.1	Weisrock et al. (2010)	x			x
VWF	M. murinus	00-016A-8A1Db	Mandena	GU232187.1	Weisrock et al. (2010)	x			x
VWF	M. murinus	00-016A-875Ea	Mandena	GU232186.1	Weisrock et al. (2010)	x			x
VWF	M. murinus	00-016A-875Eb	Mandena	GU232185.1	Weisrock et al. (2010)	x			x
VWF	M. murinus	00-016A-8982a	Mandena	GU232184.1	Weisrock et al. (2010)	x			x
VWF	M. murinus	00-016A-8982b	Mandena	GU232183.1	Weisrock et al. (2010)	x			x
VWF	M. murinus	00-016B-A8F9a	Mandena	GU232182.1	Weisrock et al. (2010)	x			x
VWF	M. murinus	00-016B-A8F9b	Mandena	GU232181.1	Weisrock et al. (2010)	x			x
VWF	M. murinus	00-016A-8577a	Mandena	GU232180.1	Weisrock et al. (2010)	x			x
VWF	M. murinus	00-016A-8577b	Mandena	GU232179.1	Weisrock et al. (2010)	x			x
VWF	M. murinus	00-016A-9347a	Mandena	GU232178.1	Weisrock et al. (2010)	x			x
VWF	M. murinus	00-016A-9347b	Mandena	GU232177.1	Weisrock et al. (2010)	x			x
VWF	M. murinus	RMR28a	Manamby	GU232176.1	Weisrock et al. (2010)	x	x	x	x
VWF	M. murinus	RMR28b	Manamby	GU232175.1	Weisrock et al. (2010)	x	x	x	x
VWF	M. murinus	RMR27a	Manamby	GU232174.1	Weisrock et al. (2010)	x	x	x	x
VWF	M. murinus	RMR27b	Manamby	GU232173.1	Weisrock et al. (2010)	x	x	x	x
VWF	M. murinus	RMR26a	Manamby	GU232172.1	Weisrock et al. (2010)	x			x
VWF	M. murinus	RMR26b	Manamby	GU232171.1	Weisrock et al. (2010)	x			x
VWF	M. murinus	RMR25a	Manamby	GU232170.1	Weisrock et al. (2010)	x			x
VWF	M. murinus	RMR25b	Manamby	GU232169.1	Weisrock et al. (2010)	x			x
VWF	M. murinus	Jorg43a	Kirindy	GU232168.1	Weisrock et al. (2010)	x	x	x	x
VWF	M. murinus	Jorg43b	Kirindy	GU232167.1	Weisrock et al. (2010)	x	x	x	x
VWF	M. murinus	Jorg37a	Kirindy	GU232166.1	Weisrock et al. (2010)	x	x	x	x
VWF	M. murinus	Jorg37b	Kirindy	GU232165.1	Weisrock et al. (2010)	x	x	x	x
VWF	M. murinus	RMR46a	Andranomena	GU232164.1	Weisrock et al. (2010)	x	x	x	x
VWF	M. murinus	RMR46b	Andranomena	GU232163.1	Weisrock et al. (2010)	x	x	x	x
VWF	M. murinus	RMR49a	Andranomena	GU232162.1	Weisrock et al. (2010)	x	x	x	x
VWF	M. murinus	RMR49b	Andranomena	GU232161.1	Weisrock et al. (2010)	x	x	x	x
VWF	M. murinus	RMR45a	Andranomena	GU232160.1	Weisrock et al. (2010)	x	x	x	x
VWF	M. murinus	RMR45b	Andranomena	GU232159.1	Weisrock et al. (2010)	x	x	x	x
VWF	M. murinus	RMR44a	Andranomena	GU232158.1	Weisrock et al. (2010)	x			x
VWF	M. murinus	RMR44b	Andranomena	GU232157.1	Weisrock et al. (2010)	x			x
VWF	M. murinus	RMR48a	Andranomena	GU232156.1	Weisrock et al. (2010)	x			x
VWF	M. murinus	RMR48b	Andranomena	GU232155.1	Weisrock et al. (2010)	x			x
VWF	C. major	AHMG-07-121a	Ampasimena	KC505800.1	Thiele et al. (2013)	x	x	x
VWF	C. major	AHMG-07-121b	Ampasimena	KC505799.1	Thiele et al. (2013)		x	x
VWF	C. major	AH-9-02-096a	Andohavondro	KC505798.1	Thiele et al. (2013)		x	x
VWF	C. major	AH-9-02-096b	Andohavondro	KC505797.1	Thiele et al. (2013)		x	x
VWF	C. major	AH-9-02-068a	Manantantely	KC505790.1	Thiele et al. (2013)		x	x
VWF	C. major	AH-9-02-068b	Manantantely	KC505789.1	Thiele et al. (2013)		x	x
FIB	M. griseorufus	JMR026a	Vombositse	GU232114.1	Weisrock et al. (2010)	x	x	x	x
FIB	M. griseorufus	JMR026b	Vombositse	GU232113.1	Weisrock et al. (2010)	x	x	x	x
FIB	M. griseorufus	JMR025a	Vombositse	GU232112.1	Weisrock et al. (2010)	x	x	x	x
FIB	M. griseorufus	JMR025b	Vombositse	GU232111.1	Weisrock et al. (2010)	x	x	x	x
FIB	M. griseorufus	JMR023a	Mahavelo	GU232110.1	Weisrock et al. (2010)	x	x	x	x
FIB	M. griseorufus	JMR023b	Mahavelo	GU232109.1	Weisrock et al. (2010)	x	x	x	x
FIB	M. griseorufus	JMR022a	Mahavelo	GU232108.1	Weisrock et al. (2010)	x	x	x	x
FIB	M. griseorufus	JMR022b	Mahavelo	GU232107.1	Weisrock et al. (2010)	x	x	x	x
FIB	M. griseorufus	JMR020a	Andrendahy	GU232106.1	Weisrock et al. (2010)	x	x	x	x
FIB	M. griseorufus	JMR020b	Andrendahy	GU232105.1	Weisrock et al. (2010)	x	x	x	x
FIB	M. griseorufus	JMR019a	Andrendahy	GU232104.1	Weisrock et al. (2010)	x	x	x	x
FIB	M. griseorufus	JMR019b	Andrendahy	GU232103.1	Weisrock et al. (2010)	x	x	x	x
FIB	M. griseorufus	JMR017a	Andrendahy	GU232102.1	Weisrock et al. (2010)	x	x	x	x
FIB	M. griseorufus	JMR017b	Andrendahy	GU232101.1	Weisrock et al. (2010)	x	x	x	x
FIB	M. griseorufus	JMR016a	Andrendahy	GU232100.1	Weisrock et al. (2010)	x			x
FIB	M. griseorufus	JMR016b	Andrendahy	GU232099.1	Weisrock et al. (2010)	x			x
FIB	M. griseorufus	JMR015a	Vohondava	GU232098.1	Weisrock et al. (2010)	x	x	x	x
FIB	M. griseorufus	JMR015b	Vohondava	GU232097.1	Weisrock et al. (2010)	x	x	x	x
FIB	M. griseorufus	JMR014a	Vohondava	GU232096.1	Weisrock et al. (2010)	x	x	x	x
FIB	M. griseorufus	JMR014b	Vohondava	GU232095.1	Weisrock et al. (2010)	x	x	x	x
FIB	M. griseorufus	JMR011a	Antabore	GU232094.1	Weisrock et al. (2010)	x			x
FIB	M. griseorufus	JMR011b	Antabore	GU232093.1	Weisrock et al. (2010)	x			x
FIB	M. griseorufus	JMR010a	Antabore	GU232092.1	Weisrock et al. (2010)	x	x	x	x
FIB	M. griseorufus	JMR010b	Antabore	GU232091.1	Weisrock et al. (2010)	x	x	x	x
FIB	M. griseorufus	JMR009a	Antabore	GU232090.1	Weisrock et al. (2010)	x	x	x	x
FIB	M. griseorufus	JMR009b	Antabore	GU232089.1	Weisrock et al. (2010)	x	x	x	x
FIB	M. griseorufus	JMR008a	Antabore	GU232088.1	Weisrock et al. (2010)	x			x
FIB	M. griseorufus	JMR008b	Antabore	GU232087.1	Weisrock et al. (2010)	x			x
FIB	M. griseorufus	JMR007a	Tongaenoro	GU232086.1	Weisrock et al. (2010)	x	x	x	x
FIB	M. griseorufus	JMR007b	Tongaenoro	GU232085.1	Weisrock et al. (2010)	x	x	x	x
FIB	M. griseorufus	JMR006a	Tongaenoro	GU232084.1	Weisrock et al. (2010)	x	x	x	x
FIB	M. griseorufus	JMR006b	Tongaenoro	GU232083.1	Weisrock et al. (2010)	x	x	x	x
FIB	M. griseorufus	RMR64a	Beza Mahafaly	GU231744.1	Weisrock et al. (2010)	x	x	x	x
FIB	M. griseorufus	RMR64b	Beza Mahafaly	GU231743.1	Weisrock et al. (2010)	x	x	x	x
FIB	M. griseorufus	RMR67a	Beza Mahafaly	GU231742.1	Weisrock et al. (2010)	x	x	x	x
FIB	M. griseorufus	RMR67b	Beza Mahafaly	GU231741.1	Weisrock et al. (2010)	x	x	x	x
FIB	M. griseorufus	RMR69a	Beza Mahafaly	GU231740.1	Weisrock et al. (2010)	x			x
FIB	M. griseorufus	RMR69b	Beza Mahafaly	GU231739.1	Weisrock et al. (2010)	x			x
FIB	M. griseorufus	RMR66a	Beza Mahafaly	GU231738.1	Weisrock et al. (2010)	x			x
FIB	M. griseorufus	RMR66b	Beza Mahafaly	GU231737.1	Weisrock et al. (2010)	x			x
FIB	M. griseorufus	RMR65a	Beza Mahafaly	GU231736.1	Weisrock et al. (2010)	x			x
FIB	M. griseorufus	RMR65b	Beza Mahafaly	GU231735.1	Weisrock et al. (2010)	x			x
FIB	M. griseorufus	RMR68a	Beza Mahafaly	GU231734.1	Weisrock et al. (2010)	x			x
FIB	M. griseorufus	RMR68b	Beza Mahafaly	GU231733.1	Weisrock et al. (2010)	x			x
FIB	M. murinus	RMR220a	Bemanasy	GU232078.1	Weisrock et al. (2010)	x			x
FIB	M. murinus	RMR220b	Bemanasy	GU232077.1	Weisrock et al. (2010)	x			x
FIB	M. murinus	RMR219a	Bemanasy	GU232076.1	Weisrock et al. (2010)	x	x	x	x
FIB	M. murinus	RMR219b	Bemanasy	GU232075.1	Weisrock et al. (2010)	x	x	x	x
FIB	M. murinus	RMR218a	Bemanasy	GU232074.1	Weisrock et al. (2010)	x	x	x	x
FIB	M. murinus	RMR218b	Bemanasy	GU232073.1	Weisrock et al. (2010)	x	x	x	x
FIB	M. murinus	RMR217a	Bemanasy	GU232072.1	Weisrock et al. (2010)	x			x
FIB	M. murinus	RMR217b	Bemanasy	GU232071.1	Weisrock et al. (2010)	x			x
FIB	M. murinus	RMR20a	Vohimena	GU231816.1	Weisrock et al. (2010)	x	x	x	x
FIB	M. murinus	RMR20b	Vohimena	GU231815.1	Weisrock et al. (2010)	x	x	x	x
FIB	M. murinus	RMR22a	Vohimena	GU231814.1	Weisrock et al. (2010)	x			x
FIB	M. murinus	RMR22b	Vohimena	GU231813.1	Weisrock et al. (2010)	x			x
FIB	M. murinus	RMR24a	Vohimena	GU231812.1	Weisrock et al. (2010)	x	x	x	x
FIB	M. murinus	RMR24b	Vohimena	GU231811.1	Weisrock et al. (2010)	x	x	x	x
FIB	M. murinus	RMR19a	Vohimena	GU231810.1	Weisrock et al. (2010)	x			x
FIB	M. murinus	RMR19b	Vohimena	GU231809.1	Weisrock et al. (2010)	x			x
FIB	M. murinus	SMG8041a	Vohimena	GU231808.1	Weisrock et al. (2010)	x			x
FIB	M. murinus	SMG8041b	Vohimena	GU231807.1	Weisrock et al. (2010)	x			x
FIB	M. murinus	RMR21a	Vohimena	GU231806.1	Weisrock et al. (2010)	x			x
FIB	M. murinus	RMR21b	Vohimena	GU231805.1	Weisrock et al. (2010)	x			x
FIB	M. murinus	00-016A-8DB7a	Mandena	GU231804.1	Weisrock et al. (2010)	x	x	x	x
FIB	M. murinus	00-016A-8DB7b	Mandena	GU231803.1	Weisrock et al. (2010)	x	x	x	x
FIB	M. murinus	00-016A-8EBCa	Mandena	GU231802.1	Weisrock et al. (2010)	x	x	x	x
FIB	M. murinus	00-016A-8EBCb	Mandena	GU231801.1	Weisrock et al. (2010)	x	x	x	x
FIB	M. murinus	00-016A-96FOa	Mandena	GU231800.1	Weisrock et al. (2010)	x	x	x	x
FIB	M. murinus	00-016A-96FOb	Mandena	GU231799.1	Weisrock et al. (2010)	x	x	x	x
FIB	M. murinus	00-016B-A6DEa	Mandena	GU231798.1	Weisrock et al. (2010)	x			x
FIB	M. murinus	00-016B-A6DEb	Mandena	GU231797.1	Weisrock et al. (2010)	x			x
FIB	M. murinus	00-016A-8A1Da	Mandena	GU231796.1	Weisrock et al. (2010)	x			x
FIB	M. murinus	00-016A-8A1Db	Mandena	GU231795.1	Weisrock et al. (2010)	x			x
FIB	M. murinus	00-016A-875Ea	Mandena	GU231794.1	Weisrock et al. (2010)	x			x
FIB	M. murinus	00-016A-875Eb	Mandena	GU231793.1	Weisrock et al. (2010)	x			x
FIB	M. murinus	00-016A-8982a	Mandena	GU231792.1	Weisrock et al. (2010)	x			x
FIB	M. murinus	00-016A-8982b	Mandena	GU231791.1	Weisrock et al. (2010)	x			x
FIB	M. murinus	00-016B-A8F9a	Mandena	GU231790.1	Weisrock et al. (2010)	x			x
FIB	M. murinus	00-016B-A8F9b	Mandena	GU231789.1	Weisrock et al. (2010)	x			x
FIB	M. murinus	00-016A-8577a	Mandena	GU231788.1	Weisrock et al. (2010)	x			x
FIB	M. murinus	00-016A-8577b	Mandena	GU231787.1	Weisrock et al. (2010)	x			x
FIB	M. murinus	00-016A-9347a	Mandena	GU231786.1	Weisrock et al. (2010)	x			x
FIB	M. murinus	00-016A-9347b	Mandena	GU231785.1	Weisrock et al. (2010)	x			x
FIB	M. murinus	RMR28a	Manamby	GU231784.1	Weisrock et al. (2010)	x	x	x	x
FIB	M. murinus	RMR28b	Manamby	GU231783.1	Weisrock et al. (2010)	x	x	x	x
FIB	M. murinus	RMR27a	Manamby	GU231782.1	Weisrock et al. (2010)	x	x	x	x
FIB	M. murinus	RMR27b	Manamby	GU231781.1	Weisrock et al. (2010)	x	x	x	x
FIB	M. murinus	RMR29a	Manamby	GU231780.1	Weisrock et al. (2010)	x	x	x	x
FIB	M. murinus	RMR29b	Manamby	GU231779.1	Weisrock et al. (2010)	x	x	x	x
FIB	M. murinus	RMR26a	Manamby	GU231778.1	Weisrock et al. (2010)	x			x
FIB	M. murinus	RMR26b	Manamby	GU231777.1	Weisrock et al. (2010)	x			x
FIB	M. murinus	RMR25a	Manamby	GU231776.1	Weisrock et al. (2010)	x			x
FIB	M. murinus	RMR25b	Manamby	GU231775.1	Weisrock et al. (2010)	x			x
FIB	M. murinus	Jorg43a	Kirindy	GU231774.1	Weisrock et al. (2010)	x	x	x	x
FIB	M. murinus	Jorg43b	Kirindy	GU231773.1	Weisrock et al. (2010)	x	x	x	x
FIB	M. murinus	Jorg214a	Kirindy	GU231772.1	Weisrock et al. (2010)	x	x	x	x
FIB	M. murinus	Jorg214b	Kirindy	GU231771.1	Weisrock et al. (2010)	x	x	x	x
FIB	M. murinus	Jorg37a	Kirindy	GU231770.1	Weisrock et al. (2010)	x	x	x	x
FIB	M. murinus	Jorg37b	Kirindy	GU231769.1	Weisrock et al. (2010)	x	x	x	x
FIB	M. murinus	Jorg126a	Kirindy	GU231768.1	Weisrock et al. (2010)	x			x
FIB	M. murinus	Jorg126b	Kirindy	GU231767.1	Weisrock et al. (2010)	x			x
FIB	M. murinus	Jorg147a	Kirindy	GU231766.1	Weisrock et al. (2010)	x			x
FIB	M. murinus	Jorg147b	Kirindy	GU231765.1	Weisrock et al. (2010)	x			x
FIB	M. murinus	Jorg118a	Kirindy	GU231764.1	Weisrock et al. (2010)	x			x
FIB	M. murinus	Jorg118b	Kirindy	GU231763.1	Weisrock et al. (2010)	x			x
FIB	M. murinus	Jorg104a	Kirindy	GU231762.1	Weisrock et al. (2010)	x			x
FIB	M. murinus	Jorg104b	Kirindy	GU231761.1	Weisrock et al. (2010)	x			x
FIB	M. murinus	Jorg96a	Kirindy	GU231760.1	Weisrock et al. (2010)	x			x
FIB	M. murinus	Jorg96b	Kirindy	GU231759.1	Weisrock et al. (2010)	x			x
FIB	M. murinus	Jorg64a	Kirindy	GU231758.1	Weisrock et al. (2010)	x			x
FIB	M. murinus	Jorg64b	Kirindy	GU231757.1	Weisrock et al. (2010)	x			x
FIB	M. murinus	RMR46a	Andranomena	GU231756.1	Weisrock et al. (2010)	x	x	x	x
FIB	M. murinus	RMR46b	Andranomena	GU231755.1	Weisrock et al. (2010)	x	x	x	x
FIB	M. murinus	RMR49a	Andranomena	GU231754.1	Weisrock et al. (2010)	x	x	x	x
FIB	M. murinus	RMR49b	Andranomena	GU231753.1	Weisrock et al. (2010)	x	x	x	x
FIB	M. murinus	RMR45a	Andranomena	GU231752.1	Weisrock et al. (2010)	x			x
FIB	M. murinus	RMR45b	Andranomena	GU231751.1	Weisrock et al. (2010)	x			x
FIB	M. murinus	RMR47a	Andranomena	GU231750.1	Weisrock et al. (2010)	x			x
FIB	M. murinus	RMR47b	Andranomena	GU231749.1	Weisrock et al. (2010)	x			x
FIB	M. murinus	RMR44a	Andranomena	GU231748.1	Weisrock et al. (2010)	x			x
FIB	M. murinus	RMR44b	Andranomena	GU231747.1	Weisrock et al. (2010)	x			x
FIB	M. murinus	RMR48a	Andranomena	GU231746.1	Weisrock et al. (2010)	x			x
FIB	M. murinus	RMR48b	Andranomena	GU231745.1	Weisrock et al. (2010)	x			x
FIB	C. major	AHMG-07-121a	Ampasimena	KC506055.1	Thiele et al. (2013)		x	x
FIB	C. major	AHMG-07-121b	Ampasimena	KC506054.1	Thiele et al. (2013)		x	x
FIB	C. major	AH-9-02-096a	Andohavondro	KC506053.1	Thiele et al. (2013)		x	x
FIB	C. major	AH-9-02-096b	Andohavondro	KC506052.1	Thiele et al. (2013)		x	x
FIB	C. major	AH-9-02-068a	Manantantely	KC506045.1	Thiele et al. (2013)		x	x
FIB	C. major	AH-9-02-068b	Manantantely	KC506044.1	Thiele et al. (2013)	x	x	x
ENOL	M. griseorufus	JMR026a	Vombositse	GU231700.1	Weisrock et al. (2010)	x	x	x	x
ENOL	M. griseorufus	JMR026b	Vombositse	GU231699.1	Weisrock et al. (2010)	x	x	x	x
ENOL	M. griseorufus	JMR025a	Vombositse	GU231698.1	Weisrock et al. (2010)	x	x	x	x
ENOL	M. griseorufus	JMR025b	Vombositse	GU231697.1	Weisrock et al. (2010)	x	x	x	x
ENOL	M. griseorufus	JMR023a	Mahavelo	GU231696.1	Weisrock et al. (2010)	x	x	x	x
ENOL	M. griseorufus	JMR023b	Mahavelo	GU231695.1	Weisrock et al. (2010)	x	x	x	x
ENOL	M. griseorufus	JMR022a	Mahavelo	GU231694.1	Weisrock et al. (2010)	x	x	x	x
ENOL	M. griseorufus	JMR022b	Mahavelo	GU231693.1	Weisrock et al. (2010)	x	x	x	x
ENOL	M. griseorufus	JMR020a	Andrendahy	GU231692.1	Weisrock et al. (2010)	x	x	x	x
ENOL	M. griseorufus	JMR020b	Andrendahy	GU231691.1	Weisrock et al. (2010)	x	x	x	x
ENOL	M. griseorufus	JMR019a	Andrendahy	GU231690.1	Weisrock et al. (2010)	x	x	x	x
ENOL	M. griseorufus	JMR019b	Andrendahy	GU231689.1	Weisrock et al. (2010)	x	x	x	x
ENOL	M. griseorufus	JMR017a	Andrendahy	GU231688.1	Weisrock et al. (2010)	x	x	x	x
ENOL	M. griseorufus	JMR017b	Andrendahy	GU231687.1	Weisrock et al. (2010)	x	x	x	x
ENOL	M. griseorufus	JMR016a	Andrendahy	GU231686.1	Weisrock et al. (2010)	x			x
ENOL	M. griseorufus	JMR016b	Andrendahy	GU231685.1	Weisrock et al. (2010)	x			x
ENOL	M. griseorufus	JMR015a	Vohondava	GU231684.1	Weisrock et al. (2010)	x	x	x	x
ENOL	M. griseorufus	JMR015b	Vohondava	GU231683.1	Weisrock et al. (2010)	x	x	x	x
ENOL	M. griseorufus	JMR014a	Vohondava	GU231682.1	Weisrock et al. (2010)	x	x	x	x
ENOL	M. griseorufus	JMR014b	Vohondava	GU231681.1	Weisrock et al. (2010)	x	x	x	x
ENOL	M. griseorufus	JMR010a	Antabore	GU231680.1	Weisrock et al. (2010)	x	x	x	x
ENOL	M. griseorufus	JMR010b	Antabore	GU231679.1	Weisrock et al. (2010)	x	x	x	x
ENOL	M. griseorufus	JMR009a	Antabore	GU231678.1	Weisrock et al. (2010)	x	x	x	x
ENOL	M. griseorufus	JMR009b	Antabore	GU231677.1	Weisrock et al. (2010)	x	x	x	x
ENOL	M. griseorufus	JMR008a	Antabore	GU231676.1	Weisrock et al. (2010)	x			x
ENOL	M. griseorufus	JMR008b	Antabore	GU231675.1	Weisrock et al. (2010)	x			x
ENOL	M. griseorufus	JMR007a	Tongaenoro	GU231674.1	Weisrock et al. (2010)	x	x	x	x
ENOL	M. griseorufus	JMR007b	Tongaenoro	GU231673.1	Weisrock et al. (2010)	x	x	x	x
ENOL	M. griseorufus	JMR006a	Tongaenoro	GU231672.1	Weisrock et al. (2010)	x	x	x	x
ENOL	M. griseorufus	JMR006b	Tongaenoro	GU231671.1	Weisrock et al. (2010)	x	x	x	x
ENOL	M. griseorufus	RMR64a	Beza Mahafaly	GU231358.1	Weisrock et al. (2010)	x	x	x	x
ENOL	M. griseorufus	RMR64b	Beza Mahafaly	GU231357.1	Weisrock et al. (2010)	x	x	x	x
ENOL	M. griseorufus	RMR67a	Beza Mahafaly	GU231356.1	Weisrock et al. (2010)	x	x	x	x
ENOL	M. griseorufus	RMR67b	Beza Mahafaly	GU231355.1	Weisrock et al. (2010)	x	x	x	x
ENOL	M. griseorufus	RMR69a	Beza Mahafaly	GU231354.1	Weisrock et al. (2010)	x			x
ENOL	M. griseorufus	RMR69b	Beza Mahafaly	GU231353.1	Weisrock et al. (2010)	x			x
ENOL	M. griseorufus	RMR68a	Beza Mahafaly	GU231347.1	Weisrock et al. (2010)	x			x
ENOL	M. griseorufus	RMR68b	Beza Mahafaly	GU231348.1	Weisrock et al. (2010)	x			x
ENOL	M. griseorufus	RMR65a	Beza Mahafaly	GU231349.1	Weisrock et al. (2010)	x			x
ENOL	M. griseorufus	RMR65b	Beza Mahafaly	GU231350.1	Weisrock et al. (2010)	x			x
ENOL	M. griseorufus	RMR66a	Beza Mahafaly	GU231351.1	Weisrock et al. (2010)	x			x
ENOL	M. griseorufus	RMR66b	Beza Mahafaly	GU231352.1	Weisrock et al. (2010)	x			x
ENOL	M. murinus	RMR219a	Bemanasy	GU231670.1	Weisrock et al. (2010)	x	x	x	x
ENOL	M. murinus	RMR219b	Bemanasy	GU231669.1	Weisrock et al. (2010)	x	x	x	x
ENOL	M. murinus	RMR218a	Bemanasy	GU231668.1	Weisrock et al. (2010)	x	x	x	x
ENOL	M. murinus	RMR218b	Bemanasy	GU231667.1	Weisrock et al. (2010)	x	x	x	x
ENOL	M. murinus	RMR217a	Bemanasy	GU231666.1	Weisrock et al. (2010)	x			x
ENOL	M. murinus	RMR217b	Bemanasy	GU231665.1	Weisrock et al. (2010)	x			x
ENOL	M. murinus	RMR216a	Bemanasy	GU231664.1	Weisrock et al. (2010)	x			x
ENOL	M. murinus	RMR216b	Bemanasy	GU231663.1	Weisrock et al. (2010)	x			x
ENOL	M. murinus	RMR215a	Bemanasy	GU231662.1	Weisrock et al. (2010)	x			x
ENOL	M. murinus	RMR215b	Bemanasy	GU231661.1	Weisrock et al. (2010)	x			x
ENOL	M. murinus	RMR20a	Vohimena	GU231416.1	Weisrock et al. (2010)	x	x	x	x
ENOL	M. murinus	RMR20b	Vohimena	GU231415.1	Weisrock et al. (2010)	x	x	x	x
ENOL	M. murinus	RMR22a	Vohimena	GU231414.1	Weisrock et al. (2010)	x			x
ENOL	M. murinus	RMR22b	Vohimena	GU231413.1	Weisrock et al. (2010)	x			x
ENOL	M. murinus	RMR24a	Vohimena	GU231412.1	Weisrock et al. (2010)	x	x	x	x
ENOL	M. murinus	RMR24b	Vohimena	GU231411.1	Weisrock et al. (2010)	x	x	x	x
ENOL	M. murinus	RMR19a	Vohimena	GU231410.1	Weisrock et al. (2010)	x			x
ENOL	M. murinus	RMR19b	Vohimena	GU231409.1	Weisrock et al. (2010)	x			x
ENOL	M. murinus	SMG8041a	Vohimena	GU231408.1	Weisrock et al. (2010)	x			x
ENOL	M. murinus	SMG8041b	Vohimena	GU231407.1	Weisrock et al. (2010)	x			x
ENOL	M. murinus	00-016A-8DB7a	Mandena	GU231406.1	Weisrock et al. (2010)	x	x	x	x
ENOL	M. murinus	00-016A-8DB7b	Mandena	GU231405.1	Weisrock et al. (2010)	x	x	x	x
ENOL	M. murinus	00-016A-8EBCa	Mandena	GU231404.1	Weisrock et al. (2010)	x	x	x	x
ENOL	M. murinus	00-016A-8EBCb	Mandena	GU231403.1	Weisrock et al. (2010)	x	x	x	x
ENOL	M. murinus	00-016A-96FOa	Mandena	GU231402.1	Weisrock et al. (2010)	x	x	x	x
ENOL	M. murinus	00-016A-96FOb	Mandena	GU231401.1	Weisrock et al. (2010)	x	x	x	x
ENOL	M. murinus	00-016B-A6DEa	Mandena	GU231400.1	Weisrock et al. (2010)	x			x
ENOL	M. murinus	00-016B-A6DEb	Mandena	GU231399.1	Weisrock et al. (2010)	x			x
ENOL	M. murinus	00-016A-8A1Da	Mandena	GU231398.1	Weisrock et al. (2010)	x			x
ENOL	M. murinus	00-016A-8A1Db	Mandena	GU231397.1	Weisrock et al. (2010)	x			x
ENOL	M. murinus	00-016A-875Ea	Mandena	GU231396.1	Weisrock et al. (2010)	x			x
ENOL	M. murinus	00-016A-875Eb	Mandena	GU231395.1	Weisrock et al. (2010)	x			x
ENOL	M. murinus	00-016A-8577a	Mandena	GU231394.1	Weisrock et al. (2010)	x			x
ENOL	M. murinus	00-016A-8577b	Mandena	GU231393.1	Weisrock et al. (2010)	x			x
ENOL	M. murinus	RMR28a	Manamby	GU231392.1	Weisrock et al. (2010)	x	x	x	x
ENOL	M. murinus	RMR28b	Manamby	GU231391.1	Weisrock et al. (2010)	x	x	x	x
ENOL	M. murinus	RMR27a	Manamby	GU231390.1	Weisrock et al. (2010)	x	x	x	x
ENOL	M. murinus	RMR27b	Manamby	GU231389.1	Weisrock et al. (2010)	x	x	x	x
ENOL	M. murinus	RMR29a	Manamby	GU231388.1	Weisrock et al. (2010)	x	x	x	x
ENOL	M. murinus	RMR29b	Manamby	GU231387.1	Weisrock et al. (2010)	x	x	x	x
ENOL	M. murinus	RMR26a	Manamby	GU231386.1	Weisrock et al. (2010)	x			x
ENOL	M. murinus	RMR26b	Manamby	GU231385.1	Weisrock et al. (2010)	x			x
ENOL	M. murinus	Jorg43a	Kirindy	GU231384.1	Weisrock et al. (2010)	x	x	x	x
ENOL	M. murinus	Jorg43b	Kirindy	GU231383.1	Weisrock et al. (2010)	x	x	x	x
ENOL	M. murinus	Jorg214a	Kirindy	GU231382.1	Weisrock et al. (2010)	x	x	x	x
ENOL	M. murinus	Jorg214b	Kirindy	GU231381.1	Weisrock et al. (2010)	x	x	x	x
ENOL	M. murinus	Jorg37a	Kirindy	GU231380.1	Weisrock et al. (2010)	x	x	x	x
ENOL	M. murinus	Jorg37b	Kirindy	GU231379.1	Weisrock et al. (2010)	x	x	x	x
ENOL	M. murinus	Jorg147a	Kirindy	GU231378.1	Weisrock et al. (2010)	x			x
ENOL	M. murinus	Jorg147b	Kirindy	GU231377.1	Weisrock et al. (2010)	x			x
ENOL	M. murinus	Jorg104a	Kirindy	GU231376.1	Weisrock et al. (2010)	x			x
ENOL	M. murinus	Jorg104b	Kirindy	GU231375.1	Weisrock et al. (2010)	x			x
ENOL	M. murinus	Jorg96a	Kirindy	GU231374.1	Weisrock et al. (2010)	x			x
ENOL	M. murinus	Jorg96b	Kirindy	GU231373.1	Weisrock et al. (2010)	x			x
ENOL	M. murinus	Jorg64a	Kirindy	GU231372.1	Weisrock et al. (2010)	x			x
ENOL	M. murinus	Jorg64b	Kirindy	GU231371.1	Weisrock et al. (2010)	x			x
ENOL	M. murinus	RMR46a	Andranomena	GU231370.1	Weisrock et al. (2010)	x	x	x	x
ENOL	M. murinus	RMR46b	Andranomena	GU231369.1	Weisrock et al. (2010)	x	x	x	x
ENOL	M. murinus	RMR49a	Andranomena	GU231368.1	Weisrock et al. (2010)	x	x	x	x
ENOL	M. murinus	RMR49b	Andranomena	GU231367.1	Weisrock et al. (2010)	x	x	x	x
ENOL	M. murinus	RMR45a	Andranomena	GU231366.1	Weisrock et al. (2010)	x			x
ENOL	M. murinus	RMR45b	Andranomena	GU231365.1	Weisrock et al. (2010)	x			x
ENOL	M. murinus	RMR47a	Andranomena	GU231364.1	Weisrock et al. (2010)	x			x
ENOL	M. murinus	RMR47b	Andranomena	GU231363.1	Weisrock et al. (2010)	x			x
ENOL	M. murinus	RMR44a	Andranomena	GU231362.1	Weisrock et al. (2010)	x			x
ENOL	M. murinus	RMR44b	Andranomena	GU231361.1	Weisrock et al. (2010)	x			x
ENOL	M. murinus	RMR48a	Andranomena	GU231360.1	Weisrock et al. (2010)	x			x
ENOL	M. murinus	RMR48b	Andranomena	GU231359.1	Weisrock et al. (2010)	x			x
ENOL	C. major	ND	ND	GU361972.1	Weisrock et al. (2010)	x	x	x

## Sheet: number of individuals
	cyt b	C. major	AHMG-07-121	Ampasimena
	VWF	C. major	AHMG-07-121a	Ampasimena
	FIB	C. major	AHMG-07-121a	Ampasimena
	VWF	C. major	AHMG-07-121b	Ampasimena
	FIB	C. major	AHMG-07-121b	Ampasimena
	cyt b	C. major	AH-9-02-075	Andohavondro
	cyt b	C. major	AH-9-02-085	Andohavondro
	cyt b	C. major	AH-9-02-086	Andohavondro
	cyt b	C. major	AH-9-02-096	Andohavondro
	VWF	C. major	AH-9-02-096a	Andohavondro
	FIB	C. major	AH-9-02-096a	Andohavondro
	VWF	C. major	AH-9-02-096b	Andohavondro
	FIB	C. major	AH-9-02-096b	Andohavondro
	COII	M. murinus	RMR44	Andranomena
	cyt b	M. murinus	RMR44	Andranomena
	VWF	M. murinus	RMR44a	Andranomena
	FIB	M. murinus	RMR44a	Andranomena
	ENOL	M. murinus	RMR44a	Andranomena
	VWF	M. murinus	RMR44b	Andranomena
	FIB	M. murinus	RMR44b	Andranomena
	ENOL	M. murinus	RMR44b	Andranomena
	COII	M. murinus	RMR45	Andranomena
	cyt b	M. murinus	RMR45	Andranomena
	VWF	M. murinus	RMR45a	Andranomena
	FIB	M. murinus	RMR45a	Andranomena
	ENOL	M. murinus	RMR45a	Andranomena
	VWF	M. murinus	RMR45b	Andranomena
	FIB	M. murinus	RMR45b	Andranomena
	ENOL	M. murinus	RMR45b	Andranomena
	COII	M. murinus	RMR46	Andranomena
	cyt b	M. murinus	RMR46	Andranomena
	VWF	M. murinus	RMR46a	Andranomena
	FIB	M. murinus	RMR46a	Andranomena
	ENOL	M. murinus	RMR46a	Andranomena
	VWF	M. murinus	RMR46b	Andranomena
	FIB	M. murinus	RMR46b	Andranomena
	ENOL	M. murinus	RMR46b	Andranomena
	COII	M. murinus	RMR47	Andranomena
	cyt b	M. murinus	RMR47	Andranomena
	FIB	M. murinus	RMR47a	Andranomena
	ENOL	M. murinus	RMR47a	Andranomena
	FIB	M. murinus	RMR47b	Andranomena
	ENOL	M. murinus	RMR47b	Andranomena
	VWF	M. murinus	RMR48a	Andranomena
	FIB	M. murinus	RMR48a	Andranomena
	ENOL	M. murinus	RMR48a	Andranomena
	VWF	M. murinus	RMR48b	Andranomena
	FIB	M. murinus	RMR48b	Andranomena
	ENOL	M. murinus	RMR48b	Andranomena
	COII	M. murinus	RMR49	Andranomena
	cyt b	M. murinus	RMR49	Andranomena
	VWF	M. murinus	RMR49a	Andranomena
	FIB	M. murinus	RMR49a	Andranomena
	ENOL	M. murinus	RMR49a	Andranomena
	VWF	M. murinus	RMR49b	Andranomena
	FIB	M. murinus	RMR49b	Andranomena
	ENOL	M. murinus	RMR49b	Andranomena
	COII	M. griseorufus	JMR016	Andrendahy
	cyt b	M. griseorufus	JMR016	Andrendahy
	FIB	M. griseorufus	JMR016a	Andrendahy
	ENOL	M. griseorufus	JMR016a	Andrendahy
	FIB	M. griseorufus	JMR016b	Andrendahy
	ENOL	M. griseorufus	JMR016b	Andrendahy
	COII	M. griseorufus	JMR017	Andrendahy
	cyt b	M. griseorufus	JMR017	Andrendahy
	VWF	M. griseorufus	JMR017a	Andrendahy
	FIB	M. griseorufus	JMR017a	Andrendahy
	ENOL	M. griseorufus	JMR017a	Andrendahy
	VWF	M. griseorufus	JMR017b	Andrendahy
	FIB	M. griseorufus	JMR017b	Andrendahy
	ENOL	M. griseorufus	JMR017b	Andrendahy
	COII	M. griseorufus	JMR019	Andrendahy
	cyt b	M. griseorufus	JMR019	Andrendahy
	VWF	M. griseorufus	JMR019a	Andrendahy
	FIB	M. griseorufus	JMR019a	Andrendahy
	ENOL	M. griseorufus	JMR019a	Andrendahy
	VWF	M. griseorufus	JMR019b	Andrendahy
	FIB	M. griseorufus	JMR019b	Andrendahy
	ENOL	M. griseorufus	JMR019b	Andrendahy
	COII	M. griseorufus	JMR020	Andrendahy
	cyt b	M. griseorufus	JMR020	Andrendahy
	VWF	M. griseorufus	JMR020a	Andrendahy
	FIB	M. griseorufus	JMR020a	Andrendahy
	ENOL	M. griseorufus	JMR020a	Andrendahy
	VWF	M. griseorufus	JMR020b	Andrendahy
	FIB	M. griseorufus	JMR020b	Andrendahy
	ENOL	M. griseorufus	JMR020b	Andrendahy
	COII	M. griseorufus	JMR008	Antabore
	cyt b	M. griseorufus	JMR008	Antabore
	FIB	M. griseorufus	JMR008a	Antabore
	ENOL	M. griseorufus	JMR008a	Antabore
	FIB	M. griseorufus	JMR008b	Antabore
	ENOL	M. griseorufus	JMR008b	Antabore
	COII	M. griseorufus	JMR009	Antabore
	cyt b	M. griseorufus	JMR009	Antabore
	FIB	M. griseorufus	JMR009a	Antabore
	ENOL	M. griseorufus	JMR009a	Antabore
	FIB	M. griseorufus	JMR009b	Antabore
	ENOL	M. griseorufus	JMR009b	Antabore
	COII	M. griseorufus	JMR010	Antabore
	cyt b	M. griseorufus	JMR010	Antabore
	FIB	M. griseorufus	JMR010a	Antabore
	ENOL	M. griseorufus	JMR010a	Antabore
	FIB	M. griseorufus	JMR010b	Antabore
	ENOL	M. griseorufus	JMR010b	Antabore
	COII	M. griseorufus	JMR011	Antabore
	cyt b	M. griseorufus	JMR011	Antabore
	FIB	M. griseorufus	JMR011a	Antabore
	FIB	M. griseorufus	JMR011b	Antabore
	COII	M. murinus	RMR215	Bemanasy
	cyt b	M. murinus	RMR215	Bemanasy
	VWF	M. murinus	RMR215a	Bemanasy
	ENOL	M. murinus	RMR215a	Bemanasy
	VWF	M. murinus	RMR215b	Bemanasy
	ENOL	M. murinus	RMR215b	Bemanasy
	COII	M. murinus	RMR216	Bemanasy
	cyt b	M. murinus	RMR216	Bemanasy
	VWF	M. murinus	RMR216a	Bemanasy
	ENOL	M. murinus	RMR216a	Bemanasy
	VWF	M. murinus	RMR216b	Bemanasy
	ENOL	M. murinus	RMR216b	Bemanasy
	COII	M. murinus	RMR217	Bemanasy
	cyt b	M. murinus	RMR217	Bemanasy
	VWF	M. murinus	RMR217a	Bemanasy
	FIB	M. murinus	RMR217a	Bemanasy
	ENOL	M. murinus	RMR217a	Bemanasy
	VWF	M. murinus	RMR217b	Bemanasy
	FIB	M. murinus	RMR217b	Bemanasy
	ENOL	M. murinus	RMR217b	Bemanasy
	COII	M. murinus	RMR218	Bemanasy
	cyt b	M. murinus	RMR218	Bemanasy
	VWF	M. murinus	RMR218a	Bemanasy
	FIB	M. murinus	RMR218a	Bemanasy
	ENOL	M. murinus	RMR218a	Bemanasy
	VWF	M. murinus	RMR218b	Bemanasy
	FIB	M. murinus	RMR218b	Bemanasy
	ENOL	M. murinus	RMR218b	Bemanasy
	cyt b	M. murinus	RMR219	Bemanasy
	VWF	M. murinus	RMR219a	Bemanasy
	FIB	M. murinus	RMR219a	Bemanasy
	ENOL	M. murinus	RMR219a	Bemanasy
	VWF	M. murinus	RMR219b	Bemanasy
	FIB	M. murinus	RMR219b	Bemanasy
	ENOL	M. murinus	RMR219b	Bemanasy
	COII	M. murinus	RMR220	Bemanasy
	cyt b	M. murinus	RMR220	Bemanasy
	FIB	M. murinus	RMR220a	Bemanasy
	FIB	M. murinus	RMR220b	Bemanasy
	COII	M. griseorufus	RMR64	Beza Mahafaly
	cyt b	M. griseorufus	RMR64	Beza Mahafaly
	VWF	M. griseorufus	RMR64a	Beza Mahafaly
	FIB	M. griseorufus	RMR64a	Beza Mahafaly
	ENOL	M. griseorufus	RMR64a	Beza Mahafaly
	VWF	M. griseorufus	RMR64b	Beza Mahafaly
	FIB	M. griseorufus	RMR64b	Beza Mahafaly
	ENOL	M. griseorufus	RMR64b	Beza Mahafaly
	COII	M. griseorufus	RMR65	Beza Mahafaly
	cyt b	M. griseorufus	RMR65	Beza Mahafaly
	VWF	M. griseorufus	RMR65a	Beza Mahafaly
	FIB	M. griseorufus	RMR65a	Beza Mahafaly
	ENOL	M. griseorufus	RMR65a	Beza Mahafaly
	VWF	M. griseorufus	RMR65b	Beza Mahafaly
	FIB	M. griseorufus	RMR65b	Beza Mahafaly
	ENOL	M. griseorufus	RMR65b	Beza Mahafaly
	COII	M. griseorufus	RMR66	Beza Mahafaly
	cyt b	M. griseorufus	RMR66	Beza Mahafaly
	VWF	M. griseorufus	RMR66a	Beza Mahafaly
	FIB	M. griseorufus	RMR66a	Beza Mahafaly
	ENOL	M. griseorufus	RMR66a	Beza Mahafaly
	VWF	M. griseorufus	RMR66b	Beza Mahafaly
	FIB	M. griseorufus	RMR66b	Beza Mahafaly
	ENOL	M. griseorufus	RMR66b	Beza Mahafaly
	COII	M. griseorufus	RMR67	Beza Mahafaly
	cyt b	M. griseorufus	RMR67	Beza Mahafaly
	VWF	M. griseorufus	RMR67a	Beza Mahafaly
	FIB	M. griseorufus	RMR67a	Beza Mahafaly
	ENOL	M. griseorufus	RMR67a	Beza Mahafaly
	VWF	M. griseorufus	RMR67b	Beza Mahafaly
	FIB	M. griseorufus	RMR67b	Beza Mahafaly
	ENOL	M. griseorufus	RMR67b	Beza Mahafaly
	COII	M. griseorufus	RMR68	Beza Mahafaly
	cyt b	M. griseorufus	RMR68	Beza Mahafaly
	VWF	M. griseorufus	RMR68a	Beza Mahafaly
	FIB	M. griseorufus	RMR68a	Beza Mahafaly
	ENOL	M. griseorufus	RMR68a	Beza Mahafaly
	VWF	M. griseorufus	RMR68b	Beza Mahafaly
	FIB	M. griseorufus	RMR68b	Beza Mahafaly
	ENOL	M. griseorufus	RMR68b	Beza Mahafaly
	COII	M. griseorufus	RMR69	Beza Mahafaly
	cyt b	M. griseorufus	RMR69	Beza Mahafaly
	VWF	M. griseorufus	RMR69a	Beza Mahafaly
	FIB	M. griseorufus	RMR69a	Beza Mahafaly
	ENOL	M. griseorufus	RMR69a	Beza Mahafaly
	VWF	M. griseorufus	RMR69b	Beza Mahafaly
	FIB	M. griseorufus	RMR69b	Beza Mahafaly
	ENOL	M. griseorufus	RMR69b	Beza Mahafaly
	FIB	M. murinus	Jorg104a	Kirindy
	ENOL	M. murinus	Jorg104a	Kirindy
	FIB	M. murinus	Jorg104b	Kirindy
	ENOL	M. murinus	Jorg104b	Kirindy
	FIB	M. murinus	Jorg118a	Kirindy
	FIB	M. murinus	Jorg118b	Kirindy
	FIB	M. murinus	Jorg126a	Kirindy
	FIB	M. murinus	Jorg126b	Kirindy
	COII	M. murinus	Jorg147	Kirindy
	cyt b	M. murinus	Jorg147	Kirindy
	FIB	M. murinus	Jorg147a	Kirindy
	ENOL	M. murinus	Jorg147a	Kirindy
	FIB	M. murinus	Jorg147b	Kirindy
	ENOL	M. murinus	Jorg147b	Kirindy
	FIB	M. murinus	Jorg214a	Kirindy
	ENOL	M. murinus	Jorg214a	Kirindy
	FIB	M. murinus	Jorg214b	Kirindy
	ENOL	M. murinus	Jorg214b	Kirindy
	COII	M. murinus	Jorg37	Kirindy
	cyt b	M. murinus	Jorg37	Kirindy
	VWF	M. murinus	Jorg37a	Kirindy
	FIB	M. murinus	Jorg37a	Kirindy
	ENOL	M. murinus	Jorg37a	Kirindy
	VWF	M. murinus	Jorg37b	Kirindy
	FIB	M. murinus	Jorg37b	Kirindy
	ENOL	M. murinus	Jorg37b	Kirindy
	VWF	M. murinus	Jorg43a	Kirindy
	FIB	M. murinus	Jorg43a	Kirindy
	ENOL	M. murinus	Jorg43a	Kirindy
	VWF	M. murinus	Jorg43b	Kirindy
	FIB	M. murinus	Jorg43b	Kirindy
	ENOL	M. murinus	Jorg43b	Kirindy
	COII	M. murinus	Jorg64	Kirindy
	cyt b	M. murinus	Jorg64	Kirindy
	FIB	M. murinus	Jorg64a	Kirindy
	ENOL	M. murinus	Jorg64a	Kirindy
	FIB	M. murinus	Jorg64b	Kirindy
	ENOL	M. murinus	Jorg64b	Kirindy
	FIB	M. murinus	Jorg96a	Kirindy
	ENOL	M. murinus	Jorg96a	Kirindy
	FIB	M. murinus	Jorg96b	Kirindy
	ENOL	M. murinus	Jorg96b	Kirindy
	COII	M. griseorufus	JMR022	Mahavelo
	cyt b	M. griseorufus	JMR022	Mahavelo
	VWF	M. griseorufus	JMR022a	Mahavelo
	FIB	M. griseorufus	JMR022a	Mahavelo
	ENOL	M. griseorufus	JMR022a	Mahavelo
	VWF	M. griseorufus	JMR022b	Mahavelo
	FIB	M. griseorufus	JMR022b	Mahavelo
	ENOL	M. griseorufus	JMR022b	Mahavelo
	COII	M. griseorufus	JMR023	Mahavelo
	cyt b	M. griseorufus	JMR023	Mahavelo
	VWF	M. griseorufus	JMR023a	Mahavelo
	FIB	M. griseorufus	JMR023a	Mahavelo
	ENOL	M. griseorufus	JMR023a	Mahavelo
	VWF	M. griseorufus	JMR023b	Mahavelo
	FIB	M. griseorufus	JMR023b	Mahavelo
	ENOL	M. griseorufus	JMR023b	Mahavelo
	COII	M. murinus	RMR25	Manamby
	cyt b	M. murinus	RMR25	Manamby
	VWF	M. murinus	RMR25a	Manamby
	FIB	M. murinus	RMR25a	Manamby
	VWF	M. murinus	RMR25b	Manamby
	FIB	M. murinus	RMR25b	Manamby
	COII	M. murinus	RMR26	Manamby
	cyt b	M. murinus	RMR26	Manamby
	VWF	M. murinus	RMR26a	Manamby
	FIB	M. murinus	RMR26a	Manamby
	ENOL	M. murinus	RMR26a	Manamby
	VWF	M. murinus	RMR26b	Manamby
	FIB	M. murinus	RMR26b	Manamby
	ENOL	M. murinus	RMR26b	Manamby
	COII	M. murinus	RMR27	Manamby
	cyt b	M. murinus	RMR27	Manamby
	VWF	M. murinus	RMR27a	Manamby
	FIB	M. murinus	RMR27a	Manamby
	ENOL	M. murinus	RMR27a	Manamby
	VWF	M. murinus	RMR27b	Manamby
	FIB	M. murinus	RMR27b	Manamby
	ENOL	M. murinus	RMR27b	Manamby
	VWF	M. murinus	RMR28a	Manamby
	FIB	M. murinus	RMR28a	Manamby
	ENOL	M. murinus	RMR28a	Manamby
	VWF	M. murinus	RMR28b	Manamby
	FIB	M. murinus	RMR28b	Manamby
	ENOL	M. murinus	RMR28b	Manamby
	COII	M. murinus	RMR29	Manamby
	cyt b	M. murinus	RMR29	Manamby
	FIB	M. murinus	RMR29a	Manamby
	ENOL	M. murinus	RMR29a	Manamby
	FIB	M. murinus	RMR29b	Manamby
	ENOL	M. murinus	RMR29b	Manamby
	cyt b	C. major	AH-9-02-068	Manantantely
	VWF	C. major	AH-9-02-068a	Manantantely
	FIB	C. major	AH-9-02-068a	Manantantely
	VWF	C. major	AH-9-02-068b	Manantantely
	FIB	C. major	AH-9-02-068b	Manantantely
	COII	M. murinus	00-016A-8577	Mandena
	cyt b	M. murinus	00-016A-8577	Mandena
	VWF	M. murinus	00-016A-8577a	Mandena
	FIB	M. murinus	00-016A-8577a	Mandena
	ENOL	M. murinus	00-016A-8577a	Mandena
	VWF	M. murinus	00-016A-8577b	Mandena
	FIB	M. murinus	00-016A-8577b	Mandena
	ENOL	M. murinus	00-016A-8577b	Mandena
	COII	M. murinus	00-016A-875E	Mandena
	cyt b	M. murinus	00-016A-875E	Mandena
	VWF	M. murinus	00-016A-875Ea	Mandena
	FIB	M. murinus	00-016A-875Ea	Mandena
	ENOL	M. murinus	00-016A-875Ea	Mandena
	VWF	M. murinus	00-016A-875Eb	Mandena
	FIB	M. murinus	00-016A-875Eb	Mandena
	ENOL	M. murinus	00-016A-875Eb	Mandena
	COII	M. murinus	00-016A-8982	Mandena
	cyt b	M. murinus	00-016A-8982	Mandena
	VWF	M. murinus	00-016A-8982a	Mandena
	FIB	M. murinus	00-016A-8982a	Mandena
	VWF	M. murinus	00-016A-8982b	Mandena
	FIB	M. murinus	00-016A-8982b	Mandena
	COII	M. murinus	00-016A-8A1D	Mandena
	cyt b	M. murinus	00-016A-8A1D	Mandena
	VWF	M. murinus	00-016A-8A1Da	Mandena
	FIB	M. murinus	00-016A-8A1Da	Mandena
	ENOL	M. murinus	00-016A-8A1Da	Mandena
	VWF	M. murinus	00-016A-8A1Db	Mandena
	FIB	M. murinus	00-016A-8A1Db	Mandena
	ENOL	M. murinus	00-016A-8A1Db	Mandena
	COII	M. murinus	00-016A-8DB7	Mandena
	cyt b	M. murinus	00-016A-8DB7	Mandena
	VWF	M. murinus	00-016A-8DB7a	Mandena
	FIB	M. murinus	00-016A-8DB7a	Mandena
	ENOL	M. murinus	00-016A-8DB7a	Mandena
	VWF	M. murinus	00-016A-8DB7b	Mandena
	FIB	M. murinus	00-016A-8DB7b	Mandena
	ENOL	M. murinus	00-016A-8DB7b	Mandena
	COII	M. murinus	00-016A-8EBC	Mandena
	cyt b	M. murinus	00-016A-8EBC	Mandena
	VWF	M. murinus	00-016A-8EBCa	Mandena
	FIB	M. murinus	00-016A-8EBCa	Mandena
	ENOL	M. murinus	00-016A-8EBCa	Mandena
	VWF	M. murinus	00-016A-8EBCb	Mandena
	FIB	M. murinus	00-016A-8EBCb	Mandena
	ENOL	M. murinus	00-016A-8EBCb	Mandena
	COII	M. murinus	00-016A-9347	Mandena
	cyt b	M. murinus	00-016A-9347	Mandena
	VWF	M. murinus	00-016A-9347a	Mandena
	FIB	M. murinus	00-016A-9347a	Mandena
	VWF	M. murinus	00-016A-9347b	Mandena
	FIB	M. murinus	00-016A-9347b	Mandena
	COII	M. murinus	00-016A-96FO	Mandena
	cyt b	M. murinus	00-016A-96FO	Mandena
	VWF	M. murinus	00-016A-96FOa	Mandena
	FIB	M. murinus	00-016A-96FOa	Mandena
	ENOL	M. murinus	00-016A-96FOa	Mandena
	VWF	M. murinus	00-016A-96FOb	Mandena
	FIB	M. murinus	00-016A-96FOb	Mandena
	ENOL	M. murinus	00-016A-96FOb	Mandena
	COII	M. murinus	00-016B-A6DE	Mandena
	cyt b	M. murinus	00-016B-A6DE	Mandena
	VWF	M. murinus	00-016B-A6DEa	Mandena
	FIB	M. murinus	00-016B-A6DEa	Mandena
	ENOL	M. murinus	00-016B-A6DEa	Mandena
	VWF	M. murinus	00-016B-A6DEb	Mandena
	FIB	M. murinus	00-016B-A6DEb	Mandena
	ENOL	M. murinus	00-016B-A6DEb	Mandena
	COII	M. murinus	00-016B-A8F9	Mandena
	cyt b	M. murinus	00-016B-A8F9	Mandena
	VWF	M. murinus	00-016B-A8F9a	Mandena
	FIB	M. murinus	00-016B-A8F9a	Mandena
	VWF	M. murinus	00-016B-A8F9b	Mandena
	FIB	M. murinus	00-016B-A8F9b	Mandena
	ENOL	C. major	ND	ND
	COII	M. griseorufus	JMR006	Tongaenoro
	cyt b	M. griseorufus	JMR006	Tongaenoro
	FIB	M. griseorufus	JMR006a	Tongaenoro
	ENOL	M. griseorufus	JMR006a	Tongaenoro
	FIB	M. griseorufus	JMR006b	Tongaenoro
	ENOL	M. griseorufus	JMR006b	Tongaenoro
	COII	M. griseorufus	JMR007	Tongaenoro
	cyt b	M. griseorufus	JMR007	Tongaenoro
	VWF	M. griseorufus	JMR007a	Tongaenoro
	FIB	M. griseorufus	JMR007a	Tongaenoro
	ENOL	M. griseorufus	JMR007a	Tongaenoro
	VWF	M. griseorufus	JMR007b	Tongaenoro
	FIB	M. griseorufus	JMR007b	Tongaenoro
	ENOL	M. griseorufus	JMR007b	Tongaenoro
	COII	M. murinus	RMR19	Vohimena
	cyt b	M. murinus	RMR19	Vohimena
	VWF	M. murinus	RMR19a	Vohimena
	FIB	M. murinus	RMR19a	Vohimena
	ENOL	M. murinus	RMR19a	Vohimena
	VWF	M. murinus	RMR19b	Vohimena
	FIB	M. murinus	RMR19b	Vohimena
	ENOL	M. murinus	RMR19b	Vohimena
	cyt b	M. murinus	RMR20	Vohimena
	FIB	M. murinus	RMR20a	Vohimena
	ENOL	M. murinus	RMR20a	Vohimena
	FIB	M. murinus	RMR20b	Vohimena
	ENOL	M. murinus	RMR20b	Vohimena
	FIB	M. murinus	RMR21a	Vohimena
	FIB	M. murinus	RMR21b	Vohimena
	COII	M. murinus	RMR22	Vohimena
	cyt b	M. murinus	RMR22	Vohimena
	VWF	M. murinus	RMR22a	Vohimena
	FIB	M. murinus	RMR22a	Vohimena
	ENOL	M. murinus	RMR22a	Vohimena
	VWF	M. murinus	RMR22b	Vohimena
	FIB	M. murinus	RMR22b	Vohimena
	ENOL	M. murinus	RMR22b	Vohimena
	COII	M. murinus	RMR24	Vohimena
	cyt b	M. murinus	RMR24	Vohimena
	VWF	M. murinus	RMR24a	Vohimena
	FIB	M. murinus	RMR24a	Vohimena
	ENOL	M. murinus	RMR24a	Vohimena
	VWF	M. murinus	RMR24b	Vohimena
	FIB	M. murinus	RMR24b	Vohimena
	ENOL	M. murinus	RMR24b	Vohimena
	COII	M. murinus	SMG8041	Vohimena
	cyt b	M. murinus	SMG8041	Vohimena
	VWF	M. murinus	SMG8041a	Vohimena
	FIB	M. murinus	SMG8041a	Vohimena
	ENOL	M. murinus	SMG8041a	Vohimena
	VWF	M. murinus	SMG8041b	Vohimena
	FIB	M. murinus	SMG8041b	Vohimena
	ENOL	M. murinus	SMG8041b	Vohimena
	COII	M. griseorufus	JMR014	Vohondava
	cyt b	M. griseorufus	JMR014	Vohondava
	FIB	M. griseorufus	JMR014a	Vohondava
	ENOL	M. griseorufus	JMR014a	Vohondava
	FIB	M. griseorufus	JMR014b	Vohondava
	ENOL	M. griseorufus	JMR014b	Vohondava
	COII	M. griseorufus	JMR015	Vohondava
	cyt b	M. griseorufus	JMR015	Vohondava
	VWF	M. griseorufus	JMR015a	Vohondava
	FIB	M. griseorufus	JMR015a	Vohondava
	ENOL	M. griseorufus	JMR015a	Vohondava
	VWF	M. griseorufus	JMR015b	Vohondava
	FIB	M. griseorufus	JMR015b	Vohondava
	ENOL	M. griseorufus	JMR015b	Vohondava
	COII	M. griseorufus	JMR025	Vombositse
	cyt b	M. griseorufus	JMR025	Vombositse
	FIB	M. griseorufus	JMR025a	Vombositse
	ENOL	M. griseorufus	JMR025a	Vombositse
	FIB	M. griseorufus	JMR025b	Vombositse
	ENOL	M. griseorufus	JMR025b	Vombositse
	COII	M. griseorufus	JMR026	Vombositse
	cyt b	M. griseorufus	JMR026	Vombositse
	FIB	M. griseorufus	JMR026a	Vombositse
	ENOL	M. griseorufus	JMR026a	Vombositse
	FIB	M. griseorufus	JMR026b	Vombositse
	ENOL	M. griseorufus	JMR026b	Vombositse
