# Supplementary material for: Multilocus coalescent analyses reveal the demographic history and speciation patterns of mouse lemur sister species
Source: BMC Evol Biol. 2014 Mar 24;14:57. doi: 10.1186/1471-2148-14-57 (PMC3987692; doi:10.1186/1471-2148-14-57)
Supplement: Additional file 2: Table S2 — Results from BPP analysis using priors G(2,1000) for both τ0 and θ. Parameters were estimated on a fixed species tree (Cheirogaleus major (M. murinus, M. griseorufus)). [file 1471-2148-14-57-S2.xlsx]

## Sheet: Sheet1
	Table S2. Results from BPP analysis using priors G(2,1000) for both τ0 and θ. Parameters were estimated on a fixed species tree (Cheirogaleus major (M. murinus, M. griseorufus)).
		qC	qM	qG	qMG	qMGC	tMGC	tMG	lnL
	mean	0.001728	0.009898	0.005965	0.003153	0.013933	0.009204	0.005241	-10918.2
	median	0.001626	0.009762	0.005866	0.003008	0.013686	0.0089	0.00523	-10917.9
	S.D.	0.000638	0.001646	0.0011	0.001142	0.002783	0.001925	0.0007	10.2447
	min	0.000322	0.004723	0.002641	0.000285	0.005627	0.004171	0.002682	-10968.1
	max	0.007061	0.01925	0.012199	0.012152	0.029974	0.019762	0.009087	-10879.6
	0.025	0.000789	0.007072	0.004105	0.001341	0.009182	0.006187	0.003936	-10939.4
	0.975	0.003261	0.013511	0.008385	0.00577	0.020038	0.013739	0.006655	-10899.2
	2.5%HPD	0.000662	0.00681	0.003916	0.001125	0.00894	0.005853	0.003859	-10938.2
	97.5%HPD	0.002998	0.013151	0.008117	0.005423	0.019657	0.013236	0.006572	-10898.2
	ESS*	2471.4	606.6	689.1	2029.8	1772.9	407.1	1041.5	8733.6
	C = Cheirogaleus major; M = Microcebus murinus; G = Microcebus griseorufus
