# Supplementary material for: Multilocus coalescent analyses reveal the demographic history and speciation patterns of mouse lemur sister species
Source: BMC Evol Biol. 2014 Mar 24;14:57. doi: 10.1186/1471-2148-14-57 (PMC3987692; doi:10.1186/1471-2148-14-57)
Supplement: Additional file 3: Table S3 — Results from BPP analysis using priors G(2,100) for both τ0 and θ. Parameters were estimated on a fixed species tree (Cheirogaleus major (M. murinus, M. griseorufus)). [file 1471-2148-14-57-S3.xlsx]

## Sheet: Sheet1
				Table S3. Results from BPP analysis using priors G(2,100) for both τ0 and θ. Parameters were estimated on a fixed species tree (Cheirogaleus major (M. murinus, M. griseorufus)).
					qC	qM	qG	qMG	qMGC	tMGC	tMG	lnL
				mean	0.006196	0.031634	0.018506	0.020775	0.021723	0.043133	0.006765	-10917.2
				median	0.005681	0.030605	0.017889	0.019663	0.019019	0.044209	0.006648	-10916.9
				S.D.	0.002717	0.007617	0.004682	0.007199	0.013726	0.006123	0.001245	10.1672
				min	0.000995	0.012175	0.006918	0.003854	0.000361	0.011039	0.003228	-10968.3
				max	0.032656	0.083863	0.046388	0.096953	0.141888	0.062523	0.015395	-10880.3
				0.025	0.002497	0.019582	0.01115	0.010074	0.003656	0.029372	0.004716	-10938.2
				0.975	0.012874	0.049128	0.029328	0.037736	0.055536	0.052077	0.009605	-10898.3
				2.5%HPD	0.001927	0.01827	0.010258	0.008732	0.001179	0.030762	0.004446	-10937.3
				97.5%HPD	0.011536	0.04695	0.027889	0.035113	0.048059	0.052871	0.009156	-10897.6
				ESS*	1606.5	492.2	520.5	1269.9	505.6	300.5	534	10570.8
				C = Cheirogaleus major; M = Microcebus murinus; G = Microcebus griseorufus
